# Supplementary material for: Alphafold Predictions Provide Insights into the Structural Features of the Functional Oligomers of All Members of the KCTD Family
Source: Int J Mol Sci. 2022 Nov 1;23(21):13346. doi: 10.3390/ijms232113346 (PMC9658877; doi:10.3390/ijms232113346)
Supplement: Supplementary file 1 [file ijms-23-13346-s001.zip]

Archive with 1 entries (1 files):
- ijms-1995322-supplementary.pdf
